# Supplementary material for: Reciprocal relationships between stress and depressive symptoms: the essential role of the nucleus accumbens
Source: Psychol Med. Author manuscript; Available in PMC 2024 May 8. (PMC11078439; doi:10.1017/S0033291723002866)
Supplement: supplement [file NIHMS1988932-supplement-supplement.zip]

Archive with 13 entries (12 files):
- Ma 2024 Psych Med Supp/
- Ma 2024 Psych Med Supp/S0033291723002866sup006.xlsx
- __MACOSX/Ma 2024 Psych Med Supp/._S0033291723002866sup006.xlsx
- Ma 2024 Psych Med Supp/S0033291723002866sup003.xlsx
- __MACOSX/Ma 2024 Psych Med Supp/._S0033291723002866sup003.xlsx
- Ma 2024 Psych Med Supp/S0033291723002866sup002.xlsx
- __MACOSX/Ma 2024 Psych Med Supp/._S0033291723002866sup002.xlsx
- Ma 2024 Psych Med Supp/S0033291723002866sup005.xlsx
- __MACOSX/Ma 2024 Psych Med Supp/._S0033291723002866sup005.xlsx
- Ma 2024 Psych Med Supp/S0033291723002866sup001.docx
- __MACOSX/Ma 2024 Psych Med Supp/._S0033291723002866sup001.docx
- Ma 2024 Psych Med Supp/S0033291723002866sup004.xlsx
- __MACOSX/Ma 2024 Psych Med Supp/._S0033291723002866sup004.xlsx
