# Supplementary material for: Reciprocal relationships between stress and depressive symptoms: the essential role of the nucleus accumbens
Source: Psychol Med. Author manuscript; Available in PMC 2024 May 8. (PMC11078439; doi:10.1017/S0033291723002866)
Supplement: supplement [file NIHMS1988932-supplement-supplement.zip › Ma 2024 Psych Med Supp/S0033291723002866sup003.xlsx]

## Sheet: Supplementary Table 5
Table S5. Association between imaging phenotypes and SLEs and depressive symptoms in the full sample
	SLEs			Depressive symptoms
IDPs	coefficient (B)	p	p.FDR	coefficient (B)	p	p.FDR
lh.CT	0.00519	0.542	0.796	-0.0194	0.00886	0.0323
rh.CT	-0.00187	0.827	0.9	-0.0128	0.085	0.152
lh.bankssts.CT	0.00766	0.401	0.687	-0.0108	0.175	0.257
rh.bankssts.CT	0.0114	0.215	0.498	-0.0107	0.178	0.259
lh.caudalACC.CT	0.00353	0.718	0.873	-0.0251	0.00322	0.0164
rh.caudalACC.CT	0.00197	0.841	0.9	-0.0132	0.124	0.203
lh.caudalMFG.CT	0.00232	0.791	0.887	-0.011	0.146	0.232
rh.caudalMFG.CT	-0.0111	0.2	0.493	-0.0147	0.0508	0.104
lh.cuneus.CT	0.00726	0.456	0.735	0.0134	0.114	0.191
rh.cuneus.CT	0.00241	0.808	0.899	0.0145	0.0937	0.164
lh.entorhinal.CT	-0.011	0.264	0.537	-0.0252	0.00333	0.0164
rh.entorhinal.CT	-0.0178	0.0699	0.337	-0.017	0.0467	0.0993
lh.FP.CT	0.0096	0.321	0.612	-0.0017	0.839	0.871
rh.FP.CT	-0.00484	0.619	0.854	-6.16e-05	0.994	0.994
lh.fusiform.CT	0.00387	0.67	0.873	-0.0262	0.000881	0.0076
rh.fusiform.CT	-0.00518	0.58	0.817	-0.0168	0.0386	0.0888
lh.IPC.CT	0.0083	0.324	0.612	-0.00599	0.412	0.517
rh.IPC.CT	0.00284	0.743	0.873	-0.0107	0.154	0.24
lh.ITG.CT	0.00362	0.696	0.873	-0.0228	0.00444	0.02
rh.ITG.CT	-0.00526	0.576	0.817	-0.0188	0.0214	0.0592
lh.Ins.CT	-0.00833	0.388	0.687	-0.0351	2.77e-05	0.000636
rh.Ins.CT	-0.00485	0.617	0.854	-0.028	0.000877	0.0076
lh.isthumusCC.CT	0.021	0.032	0.276	-0.0206	0.0154	0.0484
rh.isthumusCC.CT	0.00411	0.671	0.873	-0.0104	0.215	0.305
lh.LOC.CT	0.0262	0.00627	0.142	0.0183	0.0283	0.0686
rh.LOC.CT	0.00314	0.747	0.873	0.0091	0.28	0.379
lh.lOFC.CT	0.0036	0.694	0.873	-0.0158	0.0467	0.0993
rh.lOFC.CT	-0.00364	0.695	0.873	-0.0062	0.444	0.546
lh.lingual.CT	0.0213	0.0287	0.268	0.0164	0.0522	0.104
rh.lingual.CT	0.00843	0.39	0.687	0.0152	0.0743	0.138
lh.mOFC.CT	-0.00925	0.316	0.612	-0.037	3.78e-06	0.000131
rh.mOFC.CT	-0.0037	0.686	0.873	-0.0321	5.32e-05	0.000917
lh.MTG.CT	0.0108	0.247	0.51	-0.0183	0.0248	0.0647
rh.MTG.CT	-0.00187	0.841	0.9	-0.0123	0.129	0.209
lh.paracentral.CT	0.00139	0.88	0.927	-0.0253	0.00159	0.0122
rh.paracentral.CT	-0.00687	0.456	0.735	-0.0227	0.0045	0.02
lh.parahippo.CT	0.00813	0.408	0.687	-0.0257	0.00257	0.0161
rh.parahippo.CT	-0.000787	0.936	0.957	-0.0203	0.0173	0.0525
lh.parsoper.CT	-0.0106	0.22	0.498	-0.0332	1.01e-05	0.000278
rh.parsoper.CT	-0.000498	0.954	0.968	-0.0201	0.00749	0.0287
lh.parsorb.CT	0.00155	0.868	0.921	-0.0114	0.16	0.242
rh.parsorb.CT	-0.00513	0.579	0.817	-0.00744	0.354	0.465
lh.parstriang.CT	-0.000411	0.962	0.969	-0.015	0.0433	0.0964
rh.parstriang.CT	-0.00468	0.578	0.817	-0.0168	0.0215	0.0592
lh.pericalc.CT	0.0192	0.0422	0.291	0.00943	0.25	0.349
rh.pericalc.CT	0.00436	0.648	0.873	0.0121	0.143	0.229
lh.postcentral.CT	-0.00179	0.841	0.9	0.00688	0.376	0.49
rh.postcentral.CT	-0.00194	0.83	0.9	0.00645	0.411	0.517
lh.pCC.CT	0.0157	0.0996	0.404	-0.023	0.00549	0.0237
rh.pCC.CT	0.0133	0.16	0.448	-0.00776	0.346	0.459
lh.precentral.CT	-0.00592	0.515	0.781	-0.0239	0.00243	0.0161
rh.precentral.CT	-0.0186	0.04	0.29	-0.0233	0.00309	0.0164
lh.precuneus.CT	0.000254	0.977	0.977	-0.0105	0.164	0.246
rh.precuneus.CT	0.00317	0.718	0.873	0.00138	0.856	0.882
lh.rostralACC.CT	-0.0158	0.102	0.404	-0.0403	1.45e-06	0.0001
rh.rostralACC.CT	-0.0027	0.781	0.887	-0.026	0.00199	0.0145
lh.rostralMFG.CT	0.00112	0.894	0.934	-0.0119	0.103	0.176
rh.rostralMFG.CT	-0.00269	0.743	0.873	-0.00941	0.186	0.267
lh.SFG.CT	-0.00705	0.401	0.687	-0.03	3.8e-05	0.000748
rh.SFG.CT	-0.00618	0.458	0.735	-0.0172	0.0175	0.0525
lh.SPC.CT	0.0172	0.0498	0.31	0.00813	0.286	0.383
rh.SPC.CT	0.0145	0.1	0.404	0.0149	0.0511	0.104
lh.STG.CT	0.000829	0.927	0.957	-0.029	0.000217	0.00299
rh.STG.CT	-0.00706	0.423	0.703	-0.0208	0.00663	0.0261
lh.SMG.CT	0.00322	0.703	0.873	-0.0131	0.0738	0.138
rh.SMG.CT	-0.0039	0.65	0.873	-0.0106	0.156	0.24
lh.HG.CT	0.00265	0.784	0.887	-0.0019	0.821	0.865
rh.HG.CT	-0.00373	0.699	0.873	-0.00513	0.54	0.629
ICV	-0.0234	0.00339	0.117	0.00213	0.759	0.838
L.accumbens.Vol	-0.0317	0.000329	0.0227	-0.0265	0.000563	0.00647
R.accumbens.Vol	-0.0297	0.000732	0.0337	-0.0228	0.00289	0.0164
L.amygdala.Vol	-0.0103	0.271	0.542	-0.00556	0.493	0.587
R.amygdala.Vol	-0.0141	0.139	0.448	-0.00569	0.49	0.587
L.caudate.Vol	-0.0157	0.0517	0.31	0.00232	0.741	0.825
R.caudate.Vol	-0.0153	0.0627	0.32	0.00116	0.871	0.889
L.hippo.Vol	-0.0219	0.0145	0.182	-0.011	0.157	0.24
R.hippo.Vol	-0.00898	0.308	0.607	-0.00504	0.511	0.603
L.pallidum.Vol	-0.0123	0.156	0.448	-0.0141	0.061	0.12
R.pallidum.Vol	-0.0182	0.0346	0.276	-0.0129	0.0833	0.151
L.putamen.Vol	-0.0146	0.0538	0.31	-0.0163	0.0133	0.0428
R.putamen.Vol	-0.00882	0.235	0.51	-0.0195	0.00247	0.0161
L.thalamus.Vol	-0.0105	0.0995	0.404	-0.0158	0.00447	0.02
R.thalamus.Vol	-0.0166	0.00733	0.142	-0.0199	0.000215	0.00299
WMH	-0.00714	0.471	0.745	0.0466	1.74e-08	2.4e-06
L.acoustic.rad.FA	-0.0203	0.045	0.295	-0.00203	0.817	0.865
R.acoustic.rad.FA	-0.0157	0.121	0.448	-0.000792	0.928	0.935
L.ant.thalam.rad.FA	-0.0142	0.158	0.448	-0.0159	0.0694	0.135
R.ant.thalam.rad.FA	-0.0177	0.0832	0.371	-0.012	0.174	0.257
L.CG.cingulum.FA	-0.00298	0.772	0.887	0.00466	0.602	0.681
R.CG.cingulum.FA	-0.0122	0.237	0.51	0.0075	0.405	0.517
L.parahippo.cingulum.FA	-0.0143	0.162	0.448	0.00233	0.795	0.857
R.parahippo.cingulum.FA	-0.00344	0.737	0.873	-0.00259	0.771	0.838
L.corticospinal.FA	-0.00729	0.479	0.745	-0.00501	0.574	0.661
R.corticospianl.FA	-0.00714	0.48	0.745	-0.00188	0.831	0.869
forceps.major.FA	-0.0389	0.000171	0.0227	-0.0199	0.0263	0.0667
forceps.minor.FA	-0.012	0.234	0.51	-0.0181	0.0376	0.088
L.inf.front-occ.fas.FA	-0.0136	0.183	0.471	-0.0105	0.233	0.329
R.inf.front-occ.fas.FA	-0.0144	0.161	0.448	-0.00973	0.275	0.376
L.inf.longitudinal.fas.FA	-0.0182	0.0708	0.337	-0.0217	0.0128	0.0419
R.inf.longidudinal.fas.FA	-0.0157	0.123	0.448	-0.018	0.0409	0.0925
L.medial.lem.FA	0.000828	0.936	0.957	-0.0014	0.876	0.889
R.medial.lem.FA	-0.012	0.247	0.51	-0.015	0.0951	0.164
m.cerebellar.pedun.FA	-0.00298	0.774	0.887	0.00995	0.27	0.372
L.pos.thalam.rad.FA	-0.0211	0.036	0.276	-0.0276	0.00158	0.0122
R.pos.thalam.rad.FA	-0.0268	0.00825	0.142	-0.0298	0.000683	0.00725
L.sup.longitudinal.fas.FA	-0.0273	0.00718	0.142	-0.0172	0.0503	0.104
R.sup.longitudinal.fas.FA	-0.0223	0.0291	0.268	-0.00639	0.47	0.569
L.sup.thalam.rad.FA	-0.0147	0.161	0.448	0.00553	0.542	0.629
R.sup.thalam.rad.FA	-0.0152	0.145	0.448	0.00208	0.818	0.865
L.uncinate.fas.FA	-0.0179	0.0739	0.34	-0.00637	0.464	0.567
R.uncinate.fas.FA	-0.0248	0.0145	0.182	-0.00474	0.59	0.673
L.acoustic.rad.MD	0.0137	0.188	0.471	0.0225	0.0123	0.0415
R.acoustic.rad.MD	0.00349	0.735	0.873	0.0077	0.39	0.504
L.ant.thalam.rad.MD	0.0133	0.144	0.448	0.0281	0.000382	0.00479
R.ant.thalam.rad.MD	0.0131	0.149	0.448	0.0366	3.11e-06	0.000131
L.CG.cingulum.MD	0.00821	0.404	0.687	0.0151	0.0764	0.141
R.CG.cingulum.MD	0.0215	0.0261	0.268	0.0216	0.00967	0.0342
L.corticospinal.MD	0.00856	0.408	0.687	0.0199	0.0266	0.0667
R.corticospianl.MD	0.0153	0.14	0.448	0.0198	0.0272	0.0671
forceps.major.MD	0.0247	0.0142	0.182	0.0202	0.0207	0.0592
forceps.minor.MD	0.0132	0.175	0.471	0.0143	0.0896	0.158
L.inf.front-occ.fas.MD	0.0121	0.213	0.498	0.0181	0.0316	0.0753
R.inf.front-occ.fas.MD	0.00855	0.382	0.687	0.0232	0.00615	0.0251
L.inf.longitudinal.fas.MD	0.0117	0.217	0.498	0.0188	0.0226	0.0599
R.inf.longidudinal.fas.MD	0.00612	0.529	0.784	0.0167	0.0463	0.0993
L.medial.lem.MD	-0.00965	0.345	0.643	-0.0072	0.417	0.519
R.medial.lem.MD	-0.019	0.0602	0.32	-0.00338	0.7	0.786
m.cerebellar.pedun.MD	0.00354	0.726	0.873	0.024	0.00617	0.0251
L.parahippo.cingulum.MD	0.0138	0.184	0.471	0.00265	0.769	0.838
R.parahippo.cingulum.MD	-0.00658	0.521	0.782	0.0161	0.0715	0.137
L.pos.thalam.rad.MD	0.00618	0.514	0.781	0.0128	0.121	0.201
R.pos.thalam.rad.MD	0.0125	0.188	0.471	0.0193	0.0195	0.0572
L.sup.longitudinal.fas.MD	0.0142	0.152	0.448	0.0225	0.0089	0.0323
R.sup.longitudinal.fas.MD	0.0114	0.245	0.51	0.0194	0.0225	0.0599
L.sup.thalam.rad.MD	0.0208	0.0234	0.268	0.0235	0.00313	0.0164
R.sup.thalam.rad.MD	0.0126	0.155	0.448	0.0225	0.00324	0.0164
L.uncinate.fas.MD	0.0168	0.0627	0.32	0.0198	0.0114	0.0392
R.uncinate.fas.MD	0.0119	0.214	0.498	0.0278	0.000775	0.0076
Note: Coefficients (Bs) are differences in standardized imaging phenotypes with increases in SLEs or depressive symptoms by 1. Significant results after FDR correction are marked in bold. SLEs: stressful life events. FDR: false-discovery rate. For full names and descriptions of the imaging phenotypes, see Supplementary Table 1.
