# Supplementary material for: Reciprocal relationships between stress and depressive symptoms: the essential role of the nucleus accumbens
Source: Psychol Med. Author manuscript; Available in PMC 2024 May 8. (PMC11078439; doi:10.1017/S0033291723002866)
Supplement: supplement [file NIHMS1988932-supplement-supplement.zip › Ma 2024 Psych Med Supp/S0033291723002866sup002.xlsx]

## Sheet: Sheet1
Table S4. Details of 138 imaging phenotypes and covariates
Category	UKBB Field ID	Description	short
CT	26755	Mean thickness of GlobalMeanMean thickness (left hemisphere)	lh.CT
	26856	Mean thickness of GlobalMeanMean thickness (right hemisphere)	rh.CT
	26756	Mean thickness of bankssts (left hemisphere)	lh.bankssts.CT
	26857	Mean thickness of bankssts (right hemisphere)	rh.bankssts.CT
	26757	Mean thickness of caudalanteriorcingulate (left hemisphere)	lh.caudalACC.CT
	26858	Mean thickness of caudalanteriorcingulate (right hemisphere)	rh.caudalACC.CT
	26758	Mean thickness of caudalmiddlefrontal (left hemisphere)	lh.caudalMFG.CT
	26859	Mean thickness of caudalmiddlefrontal (right hemisphere)	rh.caudalMFG.CT
	26759	Mean thickness of cuneus (left hemisphere)	lh.cuneus.CT
	26860	Mean thickness of cuneus (right hemisphere)	rh.cuneus.CT
	26760	Mean thickness of entorhinal (left hemisphere)	lh.entorhinal.CT
	26861	Mean thickness of entorhinal (right hemisphere)	rh.entorhinal.CT
	26786	Mean thickness of frontalpole (left hemisphere)	lh.FP.CT
	26887	Mean thickness of frontalpole (right hemisphere)	rh.FP.CT
	26761	Mean thickness of fusiform (left hemisphere)	lh.fusiform.CT
	26862	Mean thickness of fusiform (right hemisphere)	rh.fusiform.CT
	26762	Mean thickness of inferiorparietal (left hemisphere)	lh.IPC.CT
	26863	Mean thickness of inferiorparietal (right hemisphere)	rh.IPC.CT
	26763	Mean thickness of inferiortemporal (left hemisphere)	lh.ITG.CT
	26864	Mean thickness of inferiortemporal (right hemisphere)	rh.ITG.CT
	26788	Mean thickness of insula (left hemisphere)	lh.Ins.CT
	26889	Mean thickness of insula (right hemisphere)	rh.Ins.CT
	26764	Mean thickness of isthmuscingulate (left hemisphere)	lh.isthumusCC.CT
	26865	Mean thickness of isthmuscingulate (right hemisphere)	rh.isthumusCC.CT
	26765	Mean thickness of lateraloccipital (left hemisphere)	lh.LOC.CT
	26866	Mean thickness of lateraloccipital (right hemisphere)	rh.LOC.CT
	26766	Mean thickness of lateralorbitofrontal (left hemisphere)	lh.lOFC.CT
	26867	Mean thickness of lateralorbitofrontal (right hemisphere)	rh.lOFC.CT
	26767	Mean thickness of lingual (left hemisphere)	lh.lingual.CT
	26868	Mean thickness of lingual (right hemisphere)	rh.lingual.CT
	26768	Mean thickness of medialorbitofrontal (left hemisphere)	lh.mOFC.CT
	26869	Mean thickness of medialorbitofrontal (right hemisphere)	rh.mOFC.CT
	26769	Mean thickness of middletemporal (left hemisphere)	lh.MTG.CT
	26870	Mean thickness of middletemporal (right hemisphere)	rh.MTG.CT
	26771	Mean thickness of paracentral (left hemisphere)	lh.paracentral.CT
	26872	Mean thickness of paracentral (right hemisphere)	rh.paracentral.CT
	26770	Mean thickness of parahippocampal (left hemisphere)	lh.parahippo.CT
	26871	Mean thickness of parahippocampal (right hemisphere)	rh.parahippo.CT
	26772	Mean thickness of parsopercularis (left hemisphere)	lh.parsoper.CT
	26873	Mean thickness of parsopercularis (right hemisphere)	rh.parsoper.CT
	26773	Mean thickness of parsorbitalis (left hemisphere)	lh.parsorb.CT
	26874	Mean thickness of parsorbitalis (right hemisphere)	rh.parsorb.CT
	26774	Mean thickness of parstriangularis (left hemisphere)	lh.parstriang.CT
	26875	Mean thickness of parstriangularis (right hemisphere)	rh.parstriang.CT
	26775	Mean thickness of pericalcarine (left hemisphere)	lh.pericalc.CT
	26876	Mean thickness of pericalcarine (right hemisphere)	rh.pericalc.CT
	26776	Mean thickness of postcentral (left hemisphere)	lh.postcentral.CT
	26877	Mean thickness of postcentral (right hemisphere)	rh.postcentral.CT
	26777	Mean thickness of posteriorcingulate (left hemisphere)	lh.pCC.CT
	26878	Mean thickness of posteriorcingulate (right hemisphere)	rh.pCC.CT
	26778	Mean thickness of precentral (left hemisphere)	lh.precentral.CT
	26879	Mean thickness of precentral (right hemisphere)	rh.precentral.CT
	26779	Mean thickness of precuneus (left hemisphere)	lh.precuneus.CT
	26880	Mean thickness of precuneus (right hemisphere)	rh.precuneus.CT
	26780	Mean thickness of rostralanteriorcingulate (left hemisphere)	lh.rostralACC.CT
	26881	Mean thickness of rostralanteriorcingulate (right hemisphere)	rh.rostralACC.CT
	26781	Mean thickness of rostralmiddlefrontal (left hemisphere)	lh.rostralMFG.CT
	26882	Mean thickness of rostralmiddlefrontal (right hemisphere)	rh.rostralMFG.CT
	26782	Mean thickness of superiorfrontal (left hemisphere)	lh.SFG.CT
	26883	Mean thickness of superiorfrontal (right hemisphere)	rh.SFG.CT
	26783	Mean thickness of superiorparietal (left hemisphere)	lh.SPC.CT
	26884	Mean thickness of superiorparietal (right hemisphere)	rh.SPC.CT
	26784	Mean thickness of superiortemporal (left hemisphere)	lh.STG.CT
	26885	Mean thickness of superiortemporal (right hemisphere)	rh.STG.CT
	26785	Mean thickness of supramarginal (left hemisphere)	lh.SMG.CT
	26886	Mean thickness of supramarginal (right hemisphere)	rh.SMG.CT
	26787	Mean thickness of transversetemporal (left hemisphere)	lh.HG.CT
	26888	Mean thickness of transversetemporal (right hemisphere)	rh.HG.CT
ICV	25004	Volume of ventricular cerebrospinal fluid
	25006	Volume of grey matter
	25008	volume of white matter
SV	25023	Volume of accumbens (left)	L.accumbens.Vol
	25024	Volume of accumbens (right)	R.accumbens.Vol
	25021	Volume of amygdala (left)	L.amygdala.Vol
	25022	Volume of amygdala (right)	R.amygdala.Vol
	25013	Volume of caudate (left)	L.caudate.Vol
	25014	Volume of caudate (right)	R.caudate.Vol
	25019	Volume of hippocampus (left)	L.hippo.Vol
	25020	Volume of hippocampus (right)	R.hippo.Vol
	25017	Volume of pallidum (left)	L.pallidum.Vol
	25018	Volume of pallidum (right)	R.pallidum.Vol
	25015	Volume of putamen (left)	L.putamen.Vol
	25016	Volume of putamen (right)	R.putamen.Vol
	25011	Volume of thalamus (left)	L.thalamus.Vol
	25012	Volume of thalamus (right)	R.thalamus.Vol
WMH	25781	Total volume of white matter hyperintensities	WMH
FA	25488	Weighted-mean FA in tract acoustic radiation (left)	L.acoustic.rad.FA
	25489	Weighted-mean FA in tract acoustic radiation (right)	R.acoustic.rad.FA
	25490	Weighted-mean FA in tract anterior thalamic radiation (left)	L.ant.thalam.rad.FA
	25491	Weighted-mean FA in tract anterior thalamic radiation (right)	R.ant.thalam.rad.FA
	25492	Weighted-mean FA in tract cingulate gyrus part of cingulum (left)	L.CG.cingulum.FA
	25493	Weighted-mean FA in tract cingulate gyrus part of cingulum (right)	R.CG.cingulum.FA
	25494	Weighted-mean FA in tract parahippocampal part of cingulum (left)	L.parahippo.cingulum.FA
	25495	Weighted-mean FA in tract parahippocampal part of cingulum (right)	R.parahippo.cingulum.FA
	25496	Weighted-mean FA in tract corticospinal tract (left)	L.corticospinal.FA
	25497	Weighted-mean FA in tract corticospinal tract (right)	R.corticospianl.FA
	25498	Weighted-mean FA in tract forceps major	forceps.major.FA
	25499	Weighted-mean FA in tract forceps minor	forceps.minor.FA
	25500	Weighted-mean FA in tract inferior fronto-occipital fasciculus (left)	L.inf.front-occ.fas.FA
	25501	Weighted-mean FA in tract inferior fronto-occipital fasciculus (right)	R.inf.front-occ.fas.FA
	25502	Weighted-mean FA in tract inferior longitudinal fasciculus (left)	L.inf.longitudinal.fas.FA
	25503	Weighted-mean FA in tract inferior longitudinal fasciculus (right)	R.inf.longidudinal.fas.FA
	25505	Weighted-mean FA in tract medial lemniscus (left)	L.medial.lem.FA
	25506	Weighted-mean FA in tract medial lemniscus (right)	R.medial.lem.FA
	25504	Weighted-mean FA in tract middle cerebellar peduncle	m.cerebellar.pedun.FA
	25507	Weighted-mean FA in tract posterior thalamic radiation (left)	L.pos.thalam.rad.FA
	25508	Weighted-mean FA in tract posterior thalamic radiation (right)	R.pos.thalam.rad.FA
	25509	Weighted-mean FA in tract superior longitudinal fasciculus (left)	L.sup.longitudinal.fas.FA
	25510	Weighted-mean FA in tract superior longitudinal fasciculus (right)	R.sup.longitudinal.fas.FA
	25511	Weighted-mean FA in tract superior thalamic radiation (left)	L.sup.thalam.rad.FA
	25512	Weighted-mean FA in tract superior thalamic radiation (right)	R.sup.thalam.rad.FA
	25513	Weighted-mean FA in tract uncinate fasciculus (left)	L.uncinate.fas.FA
	25514	Weighted-mean FA in tract uncinate fasciculus (right)	R.uncinate.fas.FA
MD	25515	Weighted-mean MD in tract acoustic radiation (left)	L.acoustic.rad.MD
	25516	Weighted-mean MD in tract acoustic radiation (right)	R.acoustic.rad.MD
	25517	Weighted-mean MD in tract anterior thalamic radiation (left)	L.ant.thalam.rad.MD
	25518	Weighted-mean MD in tract anterior thalamic radiation (right)	R.ant.thalam.rad.MD
	25519	Weighted-mean MD in tract cingulate gyrus part of cingulum (left)	L.CG.cingulum.MD
	25520	Weighted-mean MD in tract cingulate gyrus part of cingulum (right)	R.CG.cingulum.MD
	25523	Weighted-mean MD in tract corticospinal tract (left)	L.corticospinal.MD
	25524	Weighted-mean MD in tract corticospinal tract (right)	R.corticospianl.MD
	25525	Weighted-mean MD in tract forceps major	forceps.major.MD
	25526	Weighted-mean MD in tract forceps minor	forceps.minor.MD
	25527	Weighted-mean MD in tract inferior fronto-occipital fasciculus (left)	L.inf.front-occ.fas.MD
	25528	Weighted-mean MD in tract inferior fronto-occipital fasciculus (right)	R.inf.front-occ.fas.MD
	25529	Weighted-mean MD in tract inferior longitudinal fasciculus (left)	L.inf.longitudinal.fas.MD
	25530	Weighted-mean MD in tract inferior longitudinal fasciculus (right)	R.inf.longidudinal.fas.MD
	25532	Weighted-mean MD in tract medial lemniscus (left)	L.medial.lem.MD
	25533	Weighted-mean MD in tract medial lemniscus (right)	R.medial.lem.MD
	25531	Weighted-mean MD in tract middle cerebellar peduncle	m.cerebellar.pedun.MD
	25521	Weighted-mean MD in tract parahippocampal part of cingulum (left)	L.parahippo.cingulum.MD
	25522	Weighted-mean MD in tract parahippocampal part of cingulum (right)	R.parahippo.cingulum.MD
	25534	Weighted-mean MD in tract posterior thalamic radiation (left)	L.pos.thalam.rad.MD
	25535	Weighted-mean MD in tract posterior thalamic radiation (right)	R.pos.thalam.rad.MD
	25536	Weighted-mean MD in tract superior longitudinal fasciculus (left)	L.sup.longitudinal.fas.MD
	25537	Weighted-mean MD in tract superior longitudinal fasciculus (right)	R.sup.longitudinal.fas.MD
	25538	Weighted-mean MD in tract superior thalamic radiation (left)	L.sup.thalam.rad.MD
	25539	Weighted-mean MD in tract superior thalamic radiation (right)	R.sup.thalam.rad.MD
	25540	Weighted-mean MD in tract uncinate fasciculus (left)	L.uncinate.fas.MD
	25541	Weighted-mean MD in tract uncinate fasciculus (right)	R.uncinate.fas.MD
Covariates	21003	Age when attended assessment centre
	31	Sex
	1707	Handedness
	22006	Genetic ethnic group
	54	UK Biobank assessment centre
	25756	X-position of centre-of-gravity of brain mask in scanner coordinates
	25757	Y-position of back of brain mask in scanner coordinates
	25758	Z-position of centre-of-gravity of brain mask in scanner coordinates
	26500	T2-FLAIR used (in addition to T1) to run FreeSurfer
	25741	mean rfMRI head motion, averaged across space and time points
Note: CT: cortical thickness. ICV: intracranial volume. SV: subcortical volume. WMH: white matter hyperintensities. FA: fractional anisotropy. MD: mean diffusivity
