# Supplementary material for: Reciprocal relationships between stress and depressive symptoms: the essential role of the nucleus accumbens
Source: Psychol Med. Author manuscript; Available in PMC 2024 May 8. (PMC11078439; doi:10.1017/S0033291723002866)
Supplement: supplement [file NIHMS1988932-supplement-supplement.zip › Ma 2024 Psych Med Supp/S0033291723002866sup004.xlsx]

## Sheet: Sheet1
Table S6. Association between imaging phenotypes and log transformed SLEs and depressive symptoms in the full sample
	log transformed SLEs			log transformed depressive symptoms
IDPs	coefficient (B)	p	p.FDR	coefficient (B)	p	p.FDR
lh.CT	0.0105418	0.0315012	0.724709	-0.0194215	-0.00177167	0.0911108
rh.CT	0.000384446	0.021494	0.987235	-0.0116971	0.00606089	0.309547
lh.bankssts.CT	0.0107629	0.0332149	0.726436	-0.00824617	0.0106884	0.526971
rh.bankssts.CT	0.0142294	0.0367844	0.625544	-0.00604044	0.0129397	0.644931
lh.caudalACC.CT	0.00769598	0.0318064	0.855668	-0.036201	-0.0158944	0.00597602
rh.caudalACC.CT	0.00546467	0.0296818	0.904653	-0.0183598	0.00203093	0.164757
lh.caudalMFG.CT	0.00344433	0.0249337	0.920083	-0.00942076	0.00862688	0.431249
rh.caudalMFG.CT	-0.00817463	0.0131986	0.790024	-0.014314	0.00364641	0.214756
lh.cuneus.CT	0.0135923	0.0375494	0.655795	0.0173811	0.0375817	0.178265
rh.cuneus.CT	0.00400231	0.0283924	0.920083	0.0166275	0.0371983	0.208162
lh.entorhinal.CT	-0.0139286	0.0104255	0.655795	-0.0316223	-0.0111231	0.0191719
rh.entorhinal.CT	-0.0155936	0.00860774	0.625544	-0.0196031	0.000741223	0.133364
lh.FP.CT	0.0139139	0.0377399	0.655795	-0.00117325	0.0188328	0.942641
rh.FP.CT	-0.00806895	0.0158407	0.855453	-0.00512723	0.0149546	0.715246
lh.fusiform.CT	0.00953444	0.0319003	0.747333	-0.0304391	-0.0116486	0.013975
rh.fusiform.CT	-0.00147895	0.0215596	0.987235	-0.0168767	0.00249719	0.173005
lh.IPC.CT	0.0130436	0.0337452	0.625544	-0.00225627	0.0151779	0.862236
rh.IPC.CT	0.00418051	0.0254848	0.909578	-0.00590155	0.0119687	0.637561
lh.ITG.CT	0.00964001	0.0323864	0.747333	-0.0262079	-0.00709532	0.0341413
rh.ITG.CT	-0.00291856	0.020205	0.939016	-0.0219897	-0.00255828	0.0852274
lh.Ins.CT	-0.000604279	0.0231423	0.987235	-0.0400634	-0.0200902	0.00175321
rh.Ins.CT	0.00199871	0.0258283	0.975443	-0.0367574	-0.0166924	0.00496508
lh.isthumusCC.CT	0.0285499	0.0526602	0.254625	-0.0264083	-0.00614072	0.0459627
rh.isthumusCC.CT	0.00488743	0.0287322	0.909578	-0.0177287	0.00230603	0.165699
lh.LOC.CT	0.0330517	0.0566477	0.119196	0.0243721	0.0442397	0.0621165
rh.LOC.CT	0.00665517	0.0305637	0.886531	0.0179099	0.0380053	0.164818
lh.lOFC.CT	0.00875532	0.0312173	0.790024	-0.0196123	-0.000682447	0.104224
rh.lOFC.CT	0.00240386	0.0252609	0.954234	-0.0071594	0.0121172	0.596254
lh.lingual.CT	0.0254162	0.0493514	0.254788	0.0236174	0.0437671	0.0727241
rh.lingual.CT	0.0110512	0.0351696	0.737579	0.0214993	0.0418323	0.0999252
lh.mOFC.CT	-0.0060845	0.0166152	0.886531	-0.0472679	-0.028197	5.49148e-05
rh.mOFC.CT	-0.00288571	0.0196073	0.939016	-0.0384597	-0.0195461	0.00175321
lh.MTG.CT	0.0181947	0.0412196	0.523404	-0.017746	0.00164738	0.15718
rh.MTG.CT	0.000630547	0.0234772	0.987235	-0.00807617	0.0111591	0.539566
lh.paracentral.CT	0.00640341	0.0290358	0.886531	-0.0305218	-0.0114576	0.013975
rh.paracentral.CT	-0.00504238	0.0176257	0.904653	-0.0250614	-0.00599288	0.0445128
lh.parahippo.CT	0.0097662	0.0339664	0.778882	-0.0303135	-0.00996683	0.0254325
rh.parahippo.CT	-0.00544267	0.0186447	0.904653	-0.0198898	0.000394733	0.127773
lh.parsoper.CT	-0.0132543	0.00806038	0.625544	-0.0335041	-0.0155578	0.00437365
rh.parsoper.CT	0.00130275	0.0225898	0.987235	-0.0200112	-0.00211787	0.0856692
lh.parsorb.CT	-0.00170651	0.0212028	0.983715	-0.0115064	0.00774822	0.347127
rh.parsorb.CT	-0.00862231	0.0141489	0.790024	-0.00781925	0.0113159	0.545769
lh.parstriang.CT	0.000328095	0.0214208	0.987235	-0.0139786	0.00374624	0.216141
rh.parstriang.CT	-0.00341616	0.0172989	0.920083	-0.0186135	-0.00119428	0.0999252
lh.pericalc.CT	0.0334491	0.056676	0.109629	0.0125091	0.0320657	0.314401
rh.pericalc.CT	0.0103888	0.0338845	0.740103	0.0150117	0.0347662	0.229509
lh.postcentral.CT	0.00126218	0.0232687	0.987235	0.0113081	0.0298457	0.33678
rh.postcentral.CT	-0.00338868	0.0188561	0.926362	0.0122884	0.0309735	0.309547
lh.pCC.CT	0.0233133	0.0467987	0.32432	-0.0288626	-0.00911231	0.0288564
rh.pCC.CT	0.0183019	0.0416126	0.523404	-0.0126726	0.00694689	0.314401
lh.precentral.CT	-0.00605568	0.016328	0.886531	-0.0235632	-0.00473214	0.0582563
rh.precentral.CT	-0.0208764	0.00143218	0.383135	-0.025595	-0.00685842	0.0341413
lh.precuneus.CT	0.00201195	0.023455	0.966098	-0.0076946	0.010359	0.535413
rh.precuneus.CT	0.00567114	0.0272346	0.886531	0.00616052	0.0243252	0.631674
lh.rostralACC.CT	-0.0141519	0.00963235	0.646266	-0.0537376	-0.0337782	9.14208e-06
rh.rostralACC.CT	0.004325	0.0282396	0.920083	-0.0349612	-0.0148911	0.00736633
lh.rostralMFG.CT	0.00566594	0.0263301	0.886531	-0.0110426	0.006325	0.314401
rh.rostralMFG.CT	0.000256632	0.0204352	0.987235	-0.0130784	0.00388991	0.225751
lh.SFG.CT	-0.00593458	0.0147308	0.886531	-0.0347574	-0.0173769	0.00175321
rh.SFG.CT	-0.00396938	0.0165168	0.909578	-0.0202188	-0.00299232	0.0727241
lh.SPC.CT	0.0233049	0.044889	0.254788	0.016191	0.0343653	0.164818
rh.SPC.CT	0.0171104	0.0387512	0.523404	0.0227266	0.0409196	0.0582563
lh.STG.CT	0.00578311	0.028024	0.886531	-0.0299186	-0.0112121	0.013975
rh.STG.CT	-0.00741541	0.0142708	0.855453	-0.020422	-0.00214162	0.0856692
lh.SMG.CT	0.0104331	0.0311878	0.724709	-0.0138273	0.00364239	0.216141
rh.SMG.CT	-0.000639108	0.0205134	0.987235	-0.0057991	0.0119592	0.637643
lh.HG.CT	0.00458346	0.0283351	0.909578	0.00207517	0.0220836	0.890536
rh.HG.CT	-0.00297713	0.020754	0.939016	-0.00493892	0.0150326	0.717313
ICV	-0.0324221	-0.0127642	0.0423572	0.0134413	0.0299747	0.207119
L.accumbens.Vol	-0.0411296	-0.0194162	0.0283613	-0.0295513	-0.0112423	0.013975
R.accumbens.Vol	-0.03884	-0.0171783	0.0304682	-0.0264661	-0.00818558	0.029885
L.amygdala.Vol	-0.01118	0.0118501	0.724709	-0.00452653	0.0148427	0.731751
R.amygdala.Vol	-0.0180719	0.00530086	0.523404	-0.0101118	0.00956426	0.437413
L.caudate.Vol	-0.0216058	-0.00171021	0.254788	0.000402484	0.0171292	0.988108
R.caudate.Vol	-0.0214424	-0.00127922	0.254788	-0.000183084	0.0167601	0.990278
L.hippo.Vol	-0.0295688	-0.00754322	0.14681	-0.0117718	0.00680224	0.314401
R.hippo.Vol	-0.00983008	0.0118489	0.737579	-0.00383683	0.0144511	0.757787
L.pallidum.Vol	-0.0137061	0.00761121	0.625544	-0.0167141	0.00121062	0.148097
R.pallidum.Vol	-0.0230911	-0.00192471	0.254788	-0.0169262	0.000863089	0.138441
L.putamen.Vol	-0.0200827	-0.00147253	0.254788	-0.0222401	-0.00657372	0.0313281
R.putamen.Vol	-0.0161488	0.00211203	0.4584	-0.0262773	-0.0109086	0.00855333
L.thalamus.Vol	-0.0170555	-0.00131252	0.254788	-0.0140307	-0.000786228	0.0999252
R.thalamus.Vol	-0.0234582	-0.00820379	0.0711972	-0.0176633	-0.00480558	0.0341413
WMH	0.000350299	0.023908	0.987235	0.0540679	0.0738361	9.14208e-06
L.acoustic.rad.FA	-0.0215855	0.00327815	0.47151	0.00377805	0.0247304	0.786453
R.acoustic.rad.FA	-0.0106687	0.0142161	0.747333	0.0065057	0.0274634	0.651472
L.ant.thalam.rad.FA	-0.0151762	0.00957523	0.625544	-0.0156817	0.0051579	0.23317
R.ant.thalam.rad.FA	-0.0199986	0.00508478	0.523404	-0.00597387	0.0150993	0.68228
L.CG.cingulum.FA	-0.00281233	0.0224988	0.951738	0.00421986	0.0255435	0.764583
R.CG.cingulum.FA	-0.0155571	0.00990992	0.625544	0.00953083	0.0310178	0.520374
L.parahippo.cingulum.FA	-0.0193476	0.0058769	0.523404	0.00477879	0.0261265	0.741418
R.parahippo.cingulum.FA	-0.0058968	0.0193522	0.904653	-8.33229e-06	0.0212908	0.999388
L.corticospinal.FA	-0.0031976	0.0221427	0.939016	-0.00196483	0.0193092	0.902105
R.corticospianl.FA	-0.00626271	0.0186051	0.893512	0.0042596	0.0251984	0.761856
forceps.major.FA	-0.0430518	-0.0176191	0.0417857	-0.0226943	-0.00131145	0.0999252
forceps.minor.FA	-0.0110324	0.0137467	0.740103	-0.0185028	0.00229529	0.164818
L.inf.front-occ.fas.FA	-0.0114176	0.013654	0.737579	-0.0104798	0.0105436	0.453393
R.inf.front-occ.fas.FA	-0.0143974	0.0109241	0.655795	-0.00567292	0.0155907	0.702896
L.inf.longitudinal.fas.FA	-0.017216	0.00758198	0.625544	-0.0209364	-0.000151802	0.11504
R.inf.longidudinal.fas.FA	-0.0158526	0.00919911	0.625544	-0.0157289	0.00530343	0.234449
L.medial.lem.FA	0.000207439	0.0256212	0.987235	0.000245623	0.0216429	0.990278
R.medial.lem.FA	-0.0171993	0.00827955	0.625544	-0.0168428	0.00462446	0.216786
m.cerebellar.pedun.FA	-0.00556527	0.0199217	0.904653	0.00893426	0.0304268	0.540544
L.pos.thalam.rad.FA	-0.0200238	0.00478523	0.523404	-0.0291249	-0.00827541	0.0341413
R.pos.thalam.rad.FA	-0.0269828	-0.00205541	0.254788	-0.0298687	-0.00898064	0.0313281
L.sup.longitudinal.fas.FA	-0.0321044	-0.00716927	0.178212	-0.0134814	0.00746076	0.314401
R.sup.longitudinal.fas.FA	-0.026506	-0.00136782	0.254788	-0.000450071	0.020635	0.988108
L.sup.thalam.rad.FA	-0.01619	0.00959075	0.625544	0.012451	0.0340744	0.368559
R.sup.thalam.rad.FA	-0.0183476	0.00729534	0.599731	0.00747437	0.0290106	0.628396
L.uncinate.fas.FA	-0.0189942	0.00568099	0.523404	-0.0100722	0.0106658	0.466073
R.uncinate.fas.FA	-0.0308756	-0.00589692	0.212654	-0.00242514	0.018573	0.878183
L.acoustic.rad.MD	0.00416985	0.029708	0.920083	0.0230619	0.0445309	0.0999252
R.acoustic.rad.MD	0.000816078	0.0262254	0.987235	0.00526976	0.0266458	0.717313
L.ant.thalam.rad.MD	0.0111272	0.0335822	0.724709	0.034293	0.0531286	0.00496508
R.ant.thalam.rad.MD	0.0118277	0.0341536	0.699579	0.0433015	0.0620166	0.000199904
L.CG.cingulum.MD	-0.000507917	0.0237181	0.987235	0.0155425	0.0358828	0.228665
R.CG.cingulum.MD	0.019708	0.0434654	0.523404	0.0224079	0.0423444	0.0856692
L.corticospinal.MD	0.00836234	0.0338151	0.855668	0.0223275	0.0437072	0.102055
R.corticospianl.MD	0.0190116	0.0444604	0.54867	0.0178276	0.039187	0.193116
forceps.major.MD	0.0286435	0.0534158	0.254788	0.0247738	0.0456382	0.0706146
forceps.minor.MD	0.00775001	0.0316397	0.855668	0.0143896	0.0344237	0.258456
L.inf.front-occ.fas.MD	0.00564976	0.0295527	0.904653	0.0204629	0.0405456	0.110929
R.inf.front-occ.fas.MD	0.00295414	0.0270029	0.939016	0.0248853	0.0450411	0.0612286
L.inf.longitudinal.fas.MD	0.00743097	0.0308075	0.855668	0.019037	0.0386928	0.132621
R.inf.longidudinal.fas.MD	0.00401896	0.0279136	0.920083	0.016715	0.0367589	0.193116
L.medial.lem.MD	-0.0125491	0.0126023	0.724709	-0.00714507	0.0140158	0.631674
R.medial.lem.MD	-0.0160577	0.00880327	0.625544	-0.00594774	0.0149764	0.68228
m.cerebellar.pedun.MD	0.00745558	0.0323456	0.883718	0.0290728	0.0499965	0.0341413
L.parahippo.cingulum.MD	0.0165607	0.0421226	0.625544	-0.00175136	0.0197971	0.91313
R.parahippo.cingulum.MD	-0.00489715	0.0203868	0.909578	0.0135126	0.0347825	0.314401
L.pos.thalam.rad.MD	0.000616606	0.0239112	0.987235	0.0138726	0.0335098	0.266633
R.pos.thalam.rad.MD	0.0109266	0.0343382	0.737579	0.0205558	0.0402292	0.102055
L.sup.longitudinal.fas.MD	0.013227	0.0376378	0.685753	0.0249042	0.0453665	0.0636363
R.sup.longitudinal.fas.MD	0.00922627	0.0333203	0.790024	0.0213666	0.0415894	0.0999252
L.sup.thalam.rad.MD	0.0215543	0.0441172	0.366947	0.0218096	0.0407357	0.0785668
R.sup.thalam.rad.MD	0.014437	0.0361554	0.625544	0.0248985	0.0431108	0.0341413
L.uncinate.fas.MD	0.0122456	0.0344103	0.67513	0.0223122	0.0409444	0.0687239
R.uncinate.fas.MD	0.0114426	0.0349204	0.724709	0.0279572	0.0476718	0.0313281
Note: Log transformation was logarithm with base 10 after applying a small positive offset (0.1) to SLEs and depressive symptoms to avoid undefined values. Coefficients (Bs) are differences in standardized imaging phenotypes with increases in log transformed SLEs or depressive symptoms by 1. Significant results after FDR correction are marked in bold. SLEs: stressful life events. FDR: false-disco…
